# Supplementary material for: Mutation Spectrum of ADAMTS13 Gene in Patients with Upshaw–Schulman Syndrome (USS) in Russia
Source: Int J Mol Sci. 2026 May 21;27(10):4643. doi: 10.3390/ijms27104643 (PMC13208002; doi:10.3390/ijms27104643)
Supplement: Supplementary file 1 [file ijms-27-04643-s001.zip]

Archive with 1 entries (1 files):
- ijms-4269746-supplementary.xlsx
