# Supplementary material for: Mutation Spectrum of ADAMTS13 Gene in Patients with Upshaw–Schulman Syndrome (USS) in Russia
Source: Int J Mol Sci. 2026 May 21;27(10):4643. doi: 10.3390/ijms27104643 (PMC13208002; doi:10.3390/ijms27104643)
Supplement: Supplementary file 1 [file ijms-27-04643-s001.zip › ijms-4269746-supplementary.xlsx]

## Sheet: S1
Table S1: Primers for ADAMTS13 gene
Primers		Position in ADAMTS13 gene	Exons of ADAMTS13 gene	Length, bp.
		(NG_011934.2)
AD1D	GCACAGCCTCTCATCTGTCA	17-36	1	655
AD1R	CTGCCCAGCGCAAACCCCAA	671-652
AD2D	CCAGCTGGTCTCAAACTCCT	985-1004	2	268
AD2R	TCCCAGACCACTGACTCAGT	1252-1233
AD3D	GACCTGCCAGCCCCTTTCCT	2240-2259	3	318
AD3R	ACCAGATACACCAGCCCACA	2557-2538
AD456D	GCTGGCAATGCCCACCCGAC	3480-3499	4,5,6	943
AD456R	GCCAAGACCACCTCCACCCT	4422-4403
AD7D	CCGCCTTAGCGCAACTCCCC	6602-6621	7	354
AD7R	GCGCCCGCCCCTCCACGGAC	6955-6936
AD8D	CCTCGTGCCCACTCCTCCGT	7859-7878	8	338
AD8R	CAGCAGGTTCTCACCATGCA	8196-8177
AD9D	ACCAGTGCCCACGGTGCAGA	10456-10475	9	334
AD9R	TGGTCCTGCCTCCTGACCTA	10789-10770
AD1011D	CTGAGGATGTTGGGGGACTC	11289-11308	10,11,12	3742
AD1011R †	TGGTGTGAACCACAGATGGT	11790-11771
AD12R	CCCCTATGACTCTGCCCTGT	15030-15011
AD13D	AACCCTTGCCCCAGATGCAA	15651-15670	13,14	800
AD13R	CAGCCCCTGCACCAACGCTCT	16450-16430
AD15D	CCAGCTAAGATCAGCTCCCT	17288-17307	15	223
AD15R	GCAACAGTGCTCTGCACCTT	17510-17490
AD16D	GAGAGTCACTGACATGTGCCT	18269-18289	16	317
AD16R	AGCAGCCATAGCCCCCAAGA	18585-18566
AD1718D	GGCCATGACAGTGACCCTCA	20340-20359	17,18	474
AD1718R	GACAGAGCCCAGCAGCCCCA	20813-20794
AD19D	TCAGCACCTGCCACCCCATCA	21301-21321	19	403
AD19R	GTGACACTGCCCATCACCCT	21703-21684
AD20D	CTTCCTCCCTGCCCCTAGCA	22779-22798	20	343
AD20R	GCTCCTCGTTCTCCCAGCCA	23121-23102
AD21D	CTGCTGCTGCCTGAGAAGATC	23614-23634	21	308
AD21R	CTGCAATCCACCTCAAATGCT	23921-23901
AD22D	CTGCAGTCCTTGCTGAGCCT	26561-26542	22	283
AD22R	GTGCACAGCCAGCAGCACCT	26843-26824
AD23D	CTTCCTGTCTCTTCCTAGTCT	27681-27701	23	373
AD23R	CTCCTGATTCAGCTTTCCAAGT	28074-28053
AD24D	CTAGGCAACTGTCCGAGTACAC	32314-32335	24	396
AD24R	CAATGCCTCCTAGACTCCCTCA	32709-32688
AD25D	ACCACTGTCCTTGTCACCTTCT	33224-33245	25	465
AD25R	TTGTGCCAGTCCTTCCCAGA	33688-33669
AD2627D	CTGGTCTCCTTCCTCAGCTT	33980-33999	26,27	811
AD2627R	CAGCAGCACCCACCCAGCCT	34790-34771
AD28D	CAGTGCCATGCTGCCCTGCA	35810-35829	28	354
AD28R	CCCTAGCCCTGCACGCCCTA	36163-36144
AD29D	GGAATCTGTGAGCCCTTGCA	36886-36905	29	445
AD29R	TCCCCACCTCCAACCCCCTA	37330-37311
†This primer was used only for sequencing.
